# Supplementary material for: A novel splice variant of Elp3/Kat9 regulates mitochondrial tRNA modification and function
Source: Sci Rep. 2022 Aug 31;12:14804. doi: 10.1038/s41598-022-18114-x (PMC9433433; doi:10.1038/s41598-022-18114-x)
Supplement: Supplementary file 3 — Supplementary Information. [file 41598_2022_18114_MOESM3_ESM.xlsx]

## Sheet: HAT Kac
Summary of the acetylation profile in mt-ELP3 overexpressing cell lines.
							Acetylome 1		Acetylome 2		Acetylome 3.1		Acetylome 3.2
							259 AcK peptides		95 Ack Peptides		140 AcK Peptides		275 AcK Peptides
Accession#	Protein Name	Gene name	Protein Description	Modified Sequence	gene name	Kac site #	Ratio ELP3/cont	P-Value	Ratio ELP3/cont	P-Value	ratio tet1 / con1	P value (3.1)	ratio tet2 / con2	P value (3.2)
P42765	THIM	ACAA2	3-ketoacyl-CoA thiolase, mitochondrial	LPPVFK[+42]K	ACAA2	240	0.9	0.75			1.01	0.8944	1.25	0.0365
P42765	THIM	ACAA2	3-ketoacyl-CoA thiolase, mitochondrial	FGTK[+42]LGSDIK	ACAA2	137	4.1	0.007			1.31	0.0754	1.46	0.0115
Q9H845	ACAD9	ACAD9	Acyl-CoA dehydrogenase family member 9, mitochondrial	ELFLGK[+42]IK	ACAD9	47	0.8	0.604
P24752	THIL	ACAT1	Acetyl-CoA acetyltransferase, mitochondrial	VDFSK[+42]VPK	ACAT1	263	1	0.897	6.5	0.084	0.94	0.5568	1.53	0.0224
P24752	THIL	ACAT1	Acetyl-CoA acetyltransferase, mitochondrial	GGVK[+42]LEDLIVK	ACAT1	174	0.6	0.051	3.2	0.046	0.9	0.5618	1.84	0.0008
P24752	THIL	ACAT1	Acetyl-CoA acetyltransferase, mitochondrial	GSTPYGGVK[+42]LEDLIVK	ACAT1	174	1.4	0.016	5.9	0.071	0.78	0.5914	9.33	0.0673
Q99798	ACON	ACO2	Aconitate hydratase, mitochondrial	AGIPWELK[+42]C[+57]PK	ACO2	225	0.3	0.01	0.8	0.101
Q86TX2	ACOT1	ACOT1	Acyl-coenzyme A thioesterase 1	ALEPEK[+42]PLVR	ACOT1	88	0.6	0.05
Q86TX2	ACOT1	ACOT1	Acyl-coenzyme A thioesterase 1	ASLRDEK[+42]GALF	ACOT1	42	0.6	0.11
P49753	ACOT2	ACOT2	Acyl-coenzyme A thioesterase 2, mitochondrial	ALEPEK[+42]PLVR	ACOT2	150	0.6	0.046
P49753	ACOT2	ACOT2	Acyl-coenzyme A thioesterase 2, mitochondrial	ASLRDEK[+42]GALF	ACOT2	104	0.7	0.469
Q8N9L9	ACOT4	ACOT4	Acyl-coenzyme A thioesterase 4	ASLRDEK[+42]GALF	ACOT4	42	0.7	0.394
P54819	KAD2	AK2	Adenylate kinase 2, mitochondrial	AVLLGPPGAGK[+42]GTQAPR	AK2	28	1.4	0.09			1.57	0.0524	1.16	0.1172
P27144	KAD4	AK4	Adenylate kinase 4, mitochondrial	QYK[+42]DVAKPVIELYK	AK4	175	1	0.975	2.1	0.162
P54886	P5CS	ALDH18A1	Delta-1-pyrroline-5-carboxylate synthase	LAAPLLK[+42]R	ALDH18A1	424	1.7	0.038	3.1	0.073	1.68	0.0072	1.77	0.0031
P54886	P5CS	ALDH18A1	Delta-1-pyrroline-5-carboxylate synthase	VSGHVITDIVEGK[+42]K	ALDH18A1	347	1	0.765	1.3	0.06	0.89	0.5992	1.64	0.0279
P54886	P5CS	ALDH18A1	Delta-1-pyrroline-5-carboxylate synthase	LDK[+42]MIDLIIPR	ALDH18A1	550	2	0.058
P30837	AL1B1	ALDH1B1	Aldehyde dehydrogenase X, mitochondrial	EEIFGPVQPLFK[+42]FK	ALDH1B1	426	2.5	0.053
Q9NVI7	ATD3A	ATAD3A	ATPase family AAA domain-containing protein 3A	MYFDK[+42]YVLKPATEGK	ATAD3A	539	5.5	0.001
Q5T9A4	ATD3B	ATAD3B	ATPase family AAA domain-containing protein 3B	ATEEISK[+42]DLR	ATAD3B	427	0.7	0.116	1.6	0.032	0.9	0.1697	1.44	0.0246
P25705	ATPA	ATP5A1	ATP synthase subunit alpha, mitochondrial	STVAQLVK[+42]R	ATP5A1	261	3	0.039			0.58	0.1026	1.31	0.3282
P25705	ATPA	ATP5A1	ATP synthase subunit alpha, mitochondrial	AMK[+42]QVAGTMK	ATP5A1	427	2.1	0.008
P25705	ATPA	ATP5A1	ATP synthase subunit alpha, mitochondrial	ISEQSDAK[+42]LK	ATP5A1	539	0.8	0.125	0.8	0.201	1.08	0.1419	1.25	0.0059
P25705	ATPA	ATP5A1	ATP synthase subunit alpha, mitochondrial	GYLDK[+42]LEPSK	ATP5A1	498	0.8	0.28	0.9	0.313	1.09	0.5642	1.51	0.0641
P06576	ATPB	ATP5B	ATP synthase subunit beta, mitochondrial	TGHMGK[+42]LVPLK	ATP5B	480	0.8	0.507
P06576	ATPB	ATP5B	ATP synthase subunit beta, mitochondrial	LVPLK[+42]ETIK	ATP5B	485	0.8	0.145			0.84	0.2095	1.11	0.3417
P06576	ATPB	ATP5B	ATP synthase subunit beta, mitochondrial	VLDSGAPIK[+42]IPVGPETLGR	ATP5B	133	1.2	0.05	1.3	0	0.41	0.3129	15.19	0.0706
P24539	AT5F1	ATP5F1	ATP synthase F(0) complex subunit B1, mitochondrial	C[+57]IADLK[+42]LLAK	ATP5F1	244	1.4	0.609
O75947	ATP5H	ATP5H	ATP synthase subunit d, mitochondrial	AGLVDDFEK[+42]K	ATP5H	72	0.9	0.442	0.8	0.067	1.1	0.4249	1.35	0.1067
O75947	ATP5H	ATP5H	ATP synthase subunit d, mitochondrial	IVEYEK[+42]EMEK	ATP5H	117	1.1	0.718	1	0.57	1.24	0.1791	1.64	0.0518
P18859	ATP5J	ATP5J	ATP synthase-coupling factor 6, mitochondrial	LFVDK[+42]IR	ATP5J	46	0.8	0.231			1.16	0.3635	1.33	0.0625
P18859	ATP5J	ATP5J	ATP synthase-coupling factor 6, mitochondrial	ELDPIQK[+42]LFVDK	ATP5J	41	1.4	0.123
P18859	ATP5J	ATP5J	ATP synthase-coupling factor 6, mitochondrial	FEVIEK[+42]PQA	ATP5J	105	0.7	0.298
P48047	ATPO	ATP5O	ATP synthase subunit O, mitochondrial	QNKLEQVEK[+42]ELLR	ATP5O	60	1	0.996	0.9	0.414	0.28	0.2095	5.77	0.0369
P48047	ATPO	ATP5O	ATP synthase subunit O, mitochondrial	QNK[+42]LEQVEK	ATP5O	54	0.7	0.057	0.9	0.692	0.98	0.7245	1.33	0.0222
P48047	ATPO	ATP5O	ATP synthase subunit O, mitochondrial	LEQVEK[+42]ELLR	ATP5O	60	0.9	0.67	0.7	0.076	1.03	0.8256	1.52	0.0138
P48047	ATPO	ATP5O	ATP synthase subunit O, mitochondrial	TVLK[+42]SFLSQGQVLK	ATP5O	162	16.9	0.048
Q13825	AUHM	AUH	Methylglutaconyl-CoA hydratase, mitochondrial	MGLVETK[+42]LAIIPGGGGTQR	AUH	211	5.8	0.008
O15382	BCAT2	BCAT2	Branched-chain-amino-acid aminotransferase, mitochondrial	TITMK[+42]QLLR	BCAT2	321	2	0.226
O14874	BCKD	BCKDK	[3-methyl-2-oxobutanoate dehydrogenase [lipoamide]] kinase, mitochondrial	YFLDK[+42]TLTSR	BCKDK	192	1.2	0.555			0.78	0.5526	1.84	0.0351
Q86WA6	BPHL	BPHL	Valacyclovir hydrolase	VQC[+57]PALIVHGEK[+42]DPLVPR	BPHL	243	0.9	0.769	1.7	0.007	0.83	0.858	3.71	0.0071
Q07021	C1QBP	C1QBP	Complement component 1 Q subcomponent-binding protein, mitochondrial	LEDLK[+42]SFVK	C1QBP	276	1.1	0.751	1.1	0.262
Q07021	C1QBP	C1QBP	Complement component 1 Q subcomponent-binding protein, mitochondrial	KVAGEK[+42]ITVTF	C1QBP	128	1.2	0.194	0.8	0.253
Q07021	C1QBP	C1QBP	Complement component 1 Q subcomponent-binding protein, mitochondrial	AFVDFLSDEIK[+42]EER	C1QBP	91	1.5	0.12	1.1	0.67
Q9BXW7	CECR5	CECR5	Cat eye syndrome critical region protein 5	VIPAALK[+42]AFR	CECR5	69	2.6	0.015
Q14061	COX17	COX17	Cytochrome c oxidase copper chaperone	KPLKPC[+57]C[+57]AC[+57]PETK[+42]K	COX17	30	0.5	0.139	1.7	0.076
P10606	COX5B	COX5B	Cytochrome c oxidase subunit 5B, mitochondrial	C[+57]GAHYK[+42]LVPQQLAH	COX5B	121	3.9	0
O75390	CISY	CS	Citrate synthase, mitochondrial	EVGKDVSDEK[+42]LR	CS	327	0.9	0.756
O75390	CISY	CS	Citrate synthase, mitochondrial	EFALK[+42]HLPNDPMFK	CS	366	4.4	0.013
O75390	CISY	CS	Citrate synthase, mitochondrial	GFSIPEC[+57]QK[+42]LLPK	CS	103	0.9	0.616	1	0.833	0.41	0.3362	5.33	0.0228
P99999	CYC	CYCS	Cytochrome c	MIFVGIK[+42]K	CYCS	87	0.7	0.312	1.3	0.022	2.33	0.2183	1.42	0.1103
P51398	RT29	DAP3	28S ribosomal protein S29, mitochondrial	YVWNK[+42]R	DAP3	212	1	0.773			1.14	0.3132	1.28	0.0169
Q6PI48	SYDM	DARS2	Aspartate--tRNA ligase, mitochondrial	AC[+57]SLLGK[+42]LR	DARS2	454	1	0.904	1.1	0.756	1.81	0.12	1.87	0.0058
P07108	ACBP	DBI	Acyl-CoA-binding protein	AK[+42]WDAWNELK	DBI	55	1.1	0.612	1.5	0.177
P10515	ODP2	DLAT	Dihydrolipoyllysine-residue acetyltransferase component of pyruvate dehydrogenase complex, mitochondrial	ELNK[+42]ILEGR	DLAT	466	1.4	0.257	1.4	0.231	0.83	0.1876	1.38	0.0311
P09622	DLDH	DLD	Dihydrolipoyl dehydrogenase, mitochondrial	ILQK[+42]QGFK	DLD	267	13.4	0.039
P09622	DLDH	DLD	Dihydrolipoyl dehydrogenase, mitochondrial	ALTGGIAHLFK[+42]QNK	DLD	143	16.9	0.035
P09622	DLDH	DLD	Dihydrolipoyl dehydrogenase, mitochondrial	STAVK[+42]ALTGGIAHLFK	DLD	132	19.3	0.019
P09622	DLDH	DLD	Dihydrolipoyl dehydrogenase, mitochondrial	VGK[+42]FPFAANSR	DLD	420	4	0.009
P09622	DLDH	DLD	Dihydrolipoyl dehydrogenase, mitochondrial	LNLDK[+42]MMEQK	DLD	122	3.3	0.001
P09622	DLDH	DLD	Dihydrolipoyl dehydrogenase, mitochondrial	SEEQLK[+42]EEGIEYK	DLD	410	0.9	0.502	1.1	0.523	1.01	0.9707	1.46	0.1118
P36957	ODO2	DLST	Dihydrolipoyllysine-residue succinyltransferase component of 2-oxoglutarate dehydrogenase complex, mitochondrial	HNLK[+42]LGFM	DLST	277	1.5	0.018
P36957	ODO2	DLST	Dihydrolipoyllysine-residue succinyltransferase component of 2-oxoglutarate dehydrogenase complex, mitochondrial	TITELGEK[+42]AR	DLST	353	0.9	0.696
P30084	ECHM	ECHS1	Enoyl-CoA hydratase, mitochondrial	FLK[+42]HWDHLTQVK	ECHS1	118	1.1	0.159	1.4	0.105	1.47	0.2497	1.71	0.0152
P42126	ECI1	ECI1	Enoyl-CoA delta isomerase 1, mitochondrial	LENDK[+42]SFR	ECI1	89	1.1	0.395			1.28	0.0473	1.4	0.0841
O75521	ECI2	ECI2	Enoyl-CoA delta isomerase 2, mitochondrial	AK[+42]WDAWNALGSLPK	ECI2	92	3.8	0.004
P13804	ETFA	ETFA	Electron transfer flavoprotein subunit alpha, mitochondrial	C[+57]DK[+42]VAQDLC[+57]K	ETFA	62	0.5	0.073	1.4	0.242	1.35	0.0815	1.48	0.0062
P38117	ETFB	ETFB	Electron transfer flavoprotein subunit beta	EK[+42]VDLVLLGK	ETFB	116	2	0.012
Q7L8L6	FAKD5	FASTKD5	FAST kinase domain-containing protein 5	TK[+42]FDLLK	FASTKD5	507	0.8	0.414	0.9	0.086	1.03	0.836	1.59	0.0201
Q969S9	RRF2M	GFM2	Ribosome-releasing factor 2, mitochondrial	TFK[+42]GVVDVVMK	GFM2	233	1.2	0.385	1.4	0.03
Q969S9	RRF2M	GFM2	Ribosome-releasing factor 2, mitochondrial	TFK[+42]GVVDVVM[+16]K	GFM2	233	0.7	0.036			1.62	0.1068	1.31	0.392
P00367	DHE3	GLUD1	Glutamate dehydrogenase 1, mitochondrial	LTFK[+42]YER	GLUD1	457	1.7	0.126			0.92	0.1228	1.63	0.0075
P00367	DHE3	GLUD1	Glutamate dehydrogenase 1, mitochondrial	ISGASEK[+42]DIVHSGLAY	GLUD1	503	7	0.006
P00367	DHE3	GLUD1	Glutamate dehydrogenase 1, mitochondrial	TAMK[+42]YNLGLDLR	GLUD1	527	3.5	0.088
P00367	DHE3	GLUD1	Glutamate dehydrogenase 1, mitochondrial	GASIVEDK[+42]LVEDLR	GLUD1	84	1.1	0.481	0.8	0.127	0.44	0.2121	11.35	0.06
P00505	AATM	GOT2	Aspartate aminotransferase, mitochondrial	TQLVSNLK[+42]K	GOT2	363	1.6	0.058			1.25	0.376	1.73	0.0022
Q9HAV7	GRPE1	GRPEL1	GrpE protein homolog 1, mitochondrial	TLLEEK[+42]VK	GRPEL1	64	0.8	0.519
P84243	H33	H3F3A	Histone H3.3	STGGK[+42]APRKQLATK[+42]AAR	H3F3A	15, 24	1	0.83
P84243	H33	H3F3A	Histone H3.3	KSTGGK[+42]APRKQLATK[+42]AAR	H3F3A	15, 24	1.1	0.336
P84243	H33	H3F3A	Histone H3.3	K[+42]STGGK[+42]APRKQLATK[+42]AAR	H3F3A	10, 15, 24	1.2	0.134
P84243	H33	H3F3A	Histone H3.3	K[+42]QLATK[+42]AAR	H3F3A	19, 24	1.1	0.66
Q6NXT2	H3C	H3F3C	Histone H3.3C	STGGK[+42]APRKQLATK[+42]AAR	H3F3C	15, 24	1	0.83
Q6NXT2	H3C	H3F3C	Histone H3.3C	KSTGGK[+42]APRKQLATK[+42]AAR	H3F3C	15, 24	1.1	0.336
Q6NXT2	H3C	H3F3C	Histone H3.3C	K[+42]STGGK[+42]APRKQLATK[+42]AAR	H3F3C	10, 15, 24	1.1	0.212
Q6NXT2	H3C	H3F3C	Histone H3.3C	K[+42]QLATK[+42]AAR	H3F3C	19, 24	1.1	0.66
Q16836	HCDH	HADH	Hydroxyacyl-coenzyme A dehydrogenase, mitochondrial	LVEVIK[+42]TPMTSQK	HADH	185	0.7	0.141	1.9	0.059	1.23	0.6389	1.74	0.0294
Q16836	HCDH	HADH	Hydroxyacyl-coenzyme A dehydrogenase, mitochondrial	FAGLHFFNPVPVMK[+42]LVEVIK	HADH	179	49.4	0.042
P40939	ECHA	HADHA	Trifunctional enzyme subunit alpha, mitochondrial	ALMGLYHGQVLC[+57]K[+42]K	HADHA	350	9.8	0.038
P40939	ECHA	HADHA	Trifunctional enzyme subunit alpha, mitochondrial	HYFSPVDK[+42]M	HADHA	505	0.3	0.014
P40939	ECHA	HADHA	Trifunctional enzyme subunit alpha, mitochondrial	ILQEGVDPK[+42]K	HADHA	569	1.1	0.829			1	0.9966	1.21	0.1382
P40939	ECHA	HADHA	Trifunctional enzyme subunit alpha, mitochondrial	GQQQVFK[+42]GLNDK	HADHA	406	6.6	0.002
P40939	ECHA	HADHA	Trifunctional enzyme subunit alpha, mitochondrial	INSPNSK[+42]VNTLSK	HADHA	60	27	0.009
P40939	ECHA	HADHA	Trifunctional enzyme subunit alpha, mitochondrial	VIGMHYFSPVDK[+42]M	HADHA	505	9	0.017
P55084	ECHB	HADHB	Trifunctional enzyme subunit beta, mitochondrial	KLMLDLNK[+42]AK	HADHB	188	2	0.012
P55084	ECHB	HADHB	Trifunctional enzyme subunit beta, mitochondrial	AK[+42]LKPAFIKPY	HADHB	291	0.1	0.001
P55084	ECHB	HADHB	Trifunctional enzyme subunit beta, mitochondrial	LSLISK[+42]FR	HADHB	201	1.9	0.151
P55084	ECHB	HADHB	Trifunctional enzyme subunit beta, mitochondrial	LMLDLNK[+42]AK	HADHB	188	2.2	0.024
P55084	ECHB	HADHB	Trifunctional enzyme subunit beta, mitochondrial	LKPAFIK[+42]PY	HADHB	298	0.3	0.018
Q9BSH5	HDHD3	HDHD3	Haloacid dehalogenase-like hydrolase domain-containing protein 3	LLTWDVK[+42]DTLLR	HDHD3	15	1.6	0.097	1.4	0.352	0.76	0.5509	14.73	0.0765
Q6NVY1	HIBCH	HIBCH	3-hydroxyisobutyryl-CoA hydrolase, mitochondrial	AVLIDK[+42]DQSPK	HIBCH	353	0.9	0.329	0.9	0.56	1.02	0.8015	1.52	0.0104
Q6NVY1	HIBCH	HIBCH	3-hydroxyisobutyryl-CoA hydrolase, mitochondrial	VINK[+42]MSPTSLK	HIBCH	301	6.6	0.005
P68431	H31	HIST1H3A	Histone H3.1	STGGK[+42]APRKQLATK[+42]AAR	HIST1H3A	15, 24	1	0.83			2	0.0008	0.85	0.1937
P68431	H31	HIST1H3A	Histone H3.1	KSTGGK[+42]APRKQLATK[+42]AAR	HIST1H3A	15, 24	1.1	0.336			2.92	0.0008	0.67	0.0038
P68431	H31	HIST1H3A	Histone H3.1	K[+42]STGGK[+42]APRKQLATK[+42]AAR	HIST1H3A	10, 15, 24	1.2	0.151
P68431	H31	HIST1H3A	Histone H3.1	K[+42]QLATK[+42]AAR	HIST1H3A	19, 24	1.1	0.66
P62805	H4	HIST1H4A	Histone H4	GK[+42]GGKGLGK[+42]GGAK[+42]R	HIST1H4A	6, 13, 17	1	0.822			2.1	0.0027	0.99	0.9349
P62805	H4	HIST1H4A	Histone H4	GK[+42]GGK[+42]GLGK[+42]GGAK[+42]R	HIST1H4A	6, 9, 13, 17	0.9	0.165			1.47	0.0012	1.18	0.1687
Q71DI3	H32	HIST2H3A	Histone H3.2	STGGK[+42]APRKQLATK[+42]AAR	HIST2H3A	15, 24	1	0.83
Q71DI3	H32	HIST2H3A	Histone H3.2	KSTGGK[+42]APRKQLATK[+42]AAR	HIST2H3A	15, 24	1.1	0.336
Q71DI3	H32	HIST2H3A	Histone H3.2	K[+42]STGGK[+42]APRKQLATK[+42]AAR	HIST2H3A	10, 15, 24	1.2	0.074
Q71DI3	H32	HIST2H3A	Histone H3.2	K[+42]QLATK[+42]AAR	HIST2H3A	19, 24	1.1	0.66
P35914	HMGCL	HMGCL	Hydroxymethylglutaryl-CoA lyase, mitochondrial	DGLQNEK[+42]NIVSTPVK	HMGCL	48	1	0.803	1.1	0.361	0.97	0.9292	1.9	0.0466
P38646	GRP75	HSPA9	Stress-70 protein, mitochondrial	NVPFK[+42]IVR	HSPA9	143	0.8	0.427	0.9	0.387	1.07	0.719	1.37	0.0621
P38646	GRP75	HSPA9	Stress-70 protein, mitochondrial	RYDDPEVQK[+42]DIK	HSPA9	135	1	0.852	1.2	0.411	1.25	0.0069	1.6	0.0076
P38646	GRP75	HSPA9	Stress-70 protein, mitochondrial	MEEFK[+42]DQLPADEC[+57]NK	HSPA9	600	0.8	0.309	0.6	0.017
P10809	CH60	HSPD1	60 kDa heat shock protein, mitochondrial	TLK[+42]IPAM	HSPD1	473	0.8	0.454
P10809	CH60	HSPD1	60 kDa heat shock protein, mitochondrial	GVITVK[+42]DGK	HSPD1	202	1	0.843			1.29	0.2075	1.13	0.4139
P10809	CH60	HSPD1	60 kDa heat shock protein, mitochondrial	EGFEK[+42]ISK	HSPD1	130	0.8	0.316			1	0.9659	1.43	0.0013
P10809	CH60	HSPD1	60 kDa heat shock protein, mitochondrial	IGIEIIK[+42]R	HSPD1	469	1.1	0.551			0.96	0.5592	1.61	0.0028
P10809	CH60	HSPD1	60 kDa heat shock protein, mitochondrial	DVK[+42]FGADAR	HSPD1	31	0.9	0.705	1.4	0.338	0.97	0.9475	0.72	0.2315
P10809	CH60	HSPD1	60 kDa heat shock protein, mitochondrial	DDAMLLK[+42]GK	HSPD1	359	4.6	0.003
P10809	CH60	HSPD1	60 kDa heat shock protein, mitochondrial	VEK[+42]GIIDPTK	HSPD1	516	0.7	0.093	1.5	0.134	0.96	0.6615	1.43	0.0063
P10809	CH60	HSPD1	60 kDa heat shock protein, mitochondrial	VGLQVVAVK[+42]APGFGDNR	HSPD1	301	4.3	0.024
P10809	CH60	HSPD1	60 kDa heat shock protein, mitochondrial	TLK[+42]IPAMTIAK	HSPD1	473	1.2	0.398	2.2	0.02	2.77	0.066	1.86	0.0022
P10809	CH60	HSPD1	60 kDa heat shock protein, mitochondrial	TLK[+42]IPAM[+16]TIAK	HSPD1	473	1.4	0.064			5.28	0.0184	1.33	0.0493
P10809	CH60	HSPD1	60 kDa heat shock protein, mitochondrial	LAK[+42]LSDGVAVLK	HSPD1	396	1.4	0.219	2.2	0.053	1.38	0.2617	1.39	0.1813
P10809	CH60	HSPD1	60 kDa heat shock protein, mitochondrial	VGLQVVAVK[+42]APGFGDNRK	HSPD1	301	2.4	0.002
P10809	CH60	HSPD1	60 kDa heat shock protein, mitochondrial	EIGNIISDAMK[+42]K	HSPD1	191	3.5	0.026
P61604	CH10	HSPE1	10 kDa heat shock protein, mitochondrial	K[+42]FLPLFDR	HSPE1	8	1.3	0.153	1.6	0.002	1.62	0.392	1.98	0.001
P61604	CH10	HSPE1	10 kDa heat shock protein, mitochondrial	GGEIQPVSVK[+42]VGDK	HSPE1	66	1.3	0.168	1.5	0.259	1.76	0.2699	1.71	0.0194
P61604	CH10	HSPE1	10 kDa heat shock protein, mitochondrial	VGDK[+42]VLLPEYGGTK	HSPE1	70	0.9	0.675	0.8	0.071	1.04	0.8841	1.69	0.0161
P61604	CH10	HSPE1	10 kDa heat shock protein, mitochondrial	VVLDDK[+42]DYFLFR	HSPE1	86	1.1	0.491	0.8	0.29
Q9NSE4	SYIM	IARS2	Isoleucine--tRNA ligase, mitochondrial	DDISK[+42]LR	IARS2	725	0.8	0.223	1.1	0.47	0.9	0.3408	1.21	0.0385
Q9NSE4	SYIM	IARS2	Isoleucine--tRNA ligase, mitochondrial	YDK[+42]GLVYR	IARS2	233	0.9	0.629	1.1	0.713	0.88	0.3372	1.47	0.0986
Q9NSE4	SYIM	IARS2	Isoleucine--tRNA ligase, mitochondrial	YFSIIK[+42]DR	IARS2	803	1	0.882
Q9NSE4	SYIM	IARS2	Isoleucine--tRNA ligase, mitochondrial	SYK[+42]PVFWSPSSR	IARS2	241	0.8	0.404			0.89	0.79	2.44	0.0115
P48735	IDHP	IDH2	Isocitrate dehydrogenase [NADP], mitochondrial	GK[+42]LDGNQDLIR	IDH2	384	1.2	0.28			1.03	0.6923	1.6	0.002
P50213	IDH3A	IDH3A	Isocitrate dehydrogenase [NAD] subunit alpha, mitochondrial	NVTAIQGPGGK[+42]W	IDH3A	77	0.4	0.002
P50213	IDH3A	IDH3A	Isocitrate dehydrogenase [NAD] subunit alpha, mitochondrial	GPLK[+42]TPIAAGHPSMNLLLR	IDH3A	100	1.6	0.03	4.4	0.097
P26440	IVD	IVD	Isovaleryl-CoA dehydrogenase, mitochondrial	SNEFK[+42]NLR	IVD	75	0.9	0.716	1.2	0.284	1.21	0.4585	0.84	0.6338
P36776	LONM	LONP1	Lon protease homolog, mitochondrial	VAQEK[+42]LAIAER	LONP1	666	1.9	0.028
P42704	LPPRC	LRPPRC	Leucine-rich PPR motif-containing protein, mitochondrial	HGK[+42]LQDAINILK	LRPPRC	763	0.9	0.817			1	0.9902	2.59	0.0821
P42704	LPPRC	LRPPRC	Leucine-rich PPR motif-containing protein, mitochondrial	VEK[+42]SELHLMDR	LRPPRC	295	1.2	0.401
P42704	LPPRC	LRPPRC	Leucine-rich PPR motif-containing protein, mitochondrial	SYVSEK[+42]DVTSAK	LRPPRC	1332	0.8	0.083	4.9	0.037	1.09	0.3092	1.43	0.0049
P42704	LPPRC	LRPPRC	Leucine-rich PPR motif-containing protein, mitochondrial	LVEK[+42]GETDLIQK	LRPPRC	868	0.9	0.721	1.3	0.279	0.96	0.6739	1.42	0.0239
Q96PE7	MCEE	MCEE	Methylmalonyl-CoA epimerase, mitochondrial	SLSEEVK[+42]IGAHGKPVIFLHPK	MCEE	150	3.1	0.101
P40926	MDHM	MDH2	Malate dehydrogenase, mitochondrial	KGEDFVK[+42]TLK	MDH2	335	1.4	0.171
P40926	MDHM	MDH2	Malate dehydrogenase, mitochondrial	STPLLLGK[+42]K	MDH2	296	0.3	0.001	1.2	0.373	1.42	0.0454	1.37	0.0075
P40926	MDHM	MDH2	Malate dehydrogenase, mitochondrial	GIEK[+42]NLGIGK	MDH2	301	0.9	0.166	0.8	0.174	1.04	0.5855	1.46	0.0021
P40926	MDHM	MDH2	Malate dehydrogenase, mitochondrial	KGIEK[+42]NLGIGK	MDH2	301	0.8	0.346	0.8	0.181	0.98	0.8992	1.37	0.0675
P40926	MDHM	MDH2	Malate dehydrogenase, mitochondrial	VSSFEEK[+42]MISDAIPELK	MDH2	314	2.4	0.002	1.1	0.617
P40926	MDHM	MDH2	Malate dehydrogenase, mitochondrial	IQEAGTEVVK[+42]AK	MDH2	239	0.9	0.62	1.6	0.112	1.11	0.2221	1.52	0.0133
P40926	MDHM	MDH2	Malate dehydrogenase, mitochondrial	SQETEC[+57]TYFSTPLLLGK[+42]K	MDH2	296	1.6	0.323			0.4	0.2751	25.18	0.1102
P40926	MDHM	MDH2	Malate dehydrogenase, mitochondrial	MISDAIPELK[+42]ASIK	MDH2	324	8.7	0.004
P48163	MAOX	ME1	NADP-dependent malic enzyme	NEK[+42]LFYR	ME1	84	0.9	0.679	1.1	0.204	0.95	0.5773	1.35	0.0279
P23368	MAOM	ME2	NAD-dependent malic enzyme, mitochondrial	EK[+42]GKPLMLNPR	ME2	24	1.3	0.234	1.5	0.198	1.09	0.9156	1.7	0.0359
P23368	MAOM	ME2	NAD-dependent malic enzyme, mitochondrial	EK[+42]GKPLM[+16]LNPR	ME2	24	1.3	0.253			1.75	0.033	1.69	0.0308
P23368	MAOM	ME2	NAD-dependent malic enzyme, mitochondrial	YGLLVK[+42]GR	ME2	352	1.5	0.148
P23368	MAOM	ME2	NAD-dependent malic enzyme, mitochondrial	NEK[+42]LFYR	ME2	94	0.9	0.679	1.1	0.204	0.95	0.5773	1.33	0.0135
P23368	MAOM	ME2	NAD-dependent malic enzyme, mitochondrial	SIVDNWPENHVK[+42]AVVVTDGER	ME2	156	8.7	0.002	2.2	0.049	0.47	0.1388	21.32	0.1618
Q16798	MAON	ME3	NADP-dependent malic enzyme, mitochondrial	NEK[+42]LFYR	ME3	119	0.9	0.679	1.1	0.204	0.95	0.5773	1.35	0.0279
Q9H2W6	RM46	MRPL46	39S ribosomal protein L46, mitochondrial	DELGDYLK[+42]PK	MRPL46	265	0.6	0.095
Q9HD33	RM47	MRPL47	39S ribosomal protein L47, mitochondrial	VVDSMDALDK[+42]VVQER	MRPL47	144	2.6	0	1.2	0.055
Q9HD33	RM47	MRPL47	39S ribosomal protein L47, mitochondrial	VVDSM[+16]DALDK[+42]VVQER	MRPL47	144	2.3	0.025			0.2	0.2675	3.44	0.0194
Q9HD33	RM47	MRPL47	39S ribosomal protein L47, mitochondrial	DALDK[+42]VVQER	MRPL47	144	0.5	0.006	0.6	0.035	0.93	0.4042	1.34	0.0461
Q92665	RT31	MRPS31	28S ribosomal protein S31, mitochondrial	NIFTGK[+42]R	MRPS31	254	0.7	0.177
Q9Y2R9	RT07	MRPS7	28S ribosomal protein S7, mitochondrial	LSHK[+42]LLEAF	MRPS7	208	1.8	0.007
P03928	ATP8	MT-ATP8	ATP synthase protein 8	MLNTNYHLPPSPK[+42]PMK	MT-ATP8	40	1.9	0.109
Q6UB35	C1TM	MTHFD1L	Monofunctional C1-tetrahydrofolate synthase, mitochondrial	ITIGQGNTEK[+42]GHYR	MTHFD1L	596	1	0.94			1.22	0.2062	1.41	0.0181
Q6UB35	C1TM	MTHFD1L	Monofunctional C1-tetrahydrofolate synthase, mitochondrial	DVDGVTDINLGK[+42]LVR	MTHFD1L	189	1.3	0.026	2.1	0.161
P13995	MTDC	MTHFD2	Bifunctional methylenetetrahydrofolate dehydrogenase/cyclohydrolase, mitochondrial	KLAQQIK[+42]QEVR	MTHFD2	50	1.5	0.177	5.4	0.018
P13995	MTDC	MTHFD2	Bifunctional methylenetetrahydrofolate dehydrogenase/cyclohydrolase, mitochondrial	RPHLSVILVGENPASHSYVLNK[+42]TR	MTHFD2	88	4.6	0.018
Q9NVV4	PAPD1	MTPAP	Poly(A) RNA polymerase, mitochondrial	ISENK[+42]FLK	MTPAP	90	0.9	0.257	1.6	0.044	0.98	0.8451	1.36	0.0288
Q9NVV4	PAPD1	MTPAP	Poly(A) RNA polymerase, mitochondrial	TVLIHC[+57]PEK[+42]ISENK	MTPAP	85	0.7	0.054	2.1	0.075	0.78	0.141	1.67	0.0176
Q9GZZ1	NAA50	NAA50	N-alpha-acetyltransferase 50	LNQVIFPVSYNDK[+42]FYK	NAA50	34	1.5	0.096
O43678	NDUA2	NDUFA2	NADH dehydrogenase [ubiquinone] 1 alpha subcomplex subunit 2	GVGAK[+42]LGLR	NDUFA2	13	4.7	0.012
O14561	ACPM	NDUFAB1	Acyl carrier protein, mitochondrial	LYDK[+42]IDPEK	NDUFAB1	92	1	0.984	4.4	0.142	1.04	0.8207	1.93	0.0025
P28331	NDUS1	NDUFS1	NADH-ubiquinone oxidoreductase 75 kDa subunit, mitochondrial	MC[+57]LVEIEK[+42]APK	NDUFS1	84	1	0.972
Q9UFN0	NPS3A	NIPSNAP3A	Protein NipSnap homolog 3A	SYYLKPSK[+42]MNEFLENFEK	NIPSNAP3A	48	2.5	0.182
Q13423	NNTM	NNT	NAD(P) transhydrogenase, mitochondrial	EIFQNEK[+42]R	NNT	70	1.1	0.448	1.7	0.07	1.05	0.8348	1.43	0.0021
Q9BW91	NUDT9	NUDT9	ADP-ribose pyrophosphatase, mitochondrial	VK[+42]WVDINDK	NUDT9	310	1	0.872
P04181	OAT	OAT	Ornithine aminotransferase, mitochondrial	NELMK[+42]LPSDVVTAVR	OAT	362	1.9	0.01
Q56VL3	OCAD2	OCIAD2	OCIA domain-containing protein 2	AEISK[+42]IMR	OCIAD2	41	1.7	0.051
P08559	ODPA	PDHA1	Pyruvate dehydrogenase E1 component subunit alpha, somatic form, mitochondrial	RMELK[+42]ADQLYK	PDHA1	77	2.9	0.007
P08559	ODPA	PDHA1	Pyruvate dehydrogenase E1 component subunit alpha, somatic form, mitochondrial	SKSDPIMLLK[+42]DR	PDHA1	321	2.3	0.11
P08559	ODPA	PDHA1	Pyruvate dehydrogenase E1 component subunit alpha, somatic form, mitochondrial	GANQWIK[+42]FK	PDHA1	385	1.1	0.641	1.3	0.04	1.26	0.3842	1.17	0.456
P08559	ODPA	PDHA1	Pyruvate dehydrogenase E1 component subunit alpha, somatic form, mitochondrial	SDPIMLLK[+42]DR	PDHA1	321	22.2	0.01
P08559	ODPA	PDHA1	Pyruvate dehydrogenase E1 component subunit alpha, somatic form, mitochondrial	MELK[+42]ADQLYK	PDHA1	77	1.4	0.037
P11177	ODPB	PDHB	Pyruvate dehydrogenase E1 component subunit beta, mitochondrial	DIIFAIK[+42]K	PDHB	354	6.4	0.001
P11177	ODPB	PDHB	Pyruvate dehydrogenase E1 component subunit beta, mitochondrial	VFLLGEEVAQYDGAYK[+42]VSR	PDHB	68	8.5	0.003
O00330	ODPX	PDHX	Pyruvate dehydrogenase protein X component, mitochondrial	FLK[+42]SFK	PDHX	488	1	0.913
P35232	PHB	PHB	Prohibitin	FVVEK[+42]AEQQK	PHB	202	1.4	0.321			0.79	0.255	1.45	0.0748
Q99623	PHB2	PHB2	Prohibitin-2	NPGYIK[+42]LR	PHB2	250	0.7	0.389	1	0.617	1.15	0.1106	1.55	0.0007
Q99623	PHB2	PHB2	Prohibitin-2	AQFLVEK[+42]AK	PHB2	216	2	0.021
Q5JRX3	PREP	PITRM1	Presequence protease, mitochondrial	ALQYK[+42]LGDK	PITRM1	41	1.3	0.521
Q8TCS8	PNPT1	PNPT1	Polyribonucleotide nucleotidyltransferase 1, mitochondrial	KENGPVVETVQVPLSK[+42]R	PNPT1	616	1.1	0.462			1.37	0.4927	2.19	0.0021
Q8TCS8	PNPT1	PNPT1	Polyribonucleotide nucleotidyltransferase 1, mitochondrial	AK[+42]FVGPGGYNLK	PNPT1	619	1.3	0.456			0.94	0.8642	1.58	0.0381
Q8TCS8	PNPT1	PNPT1	Polyribonucleotide nucleotidyltransferase 1, mitochondrial	VGVK[+42]YTQQIIQGIQQLVK	PNPT1	250	14.3	0.022
P30405	PPIF	PPIF	Peptidyl-prolyl cis-trans isomerase F, mitochondrial	VVLELK[+42]ADVVPK	PPIF	67	5.6	0.009
P30405	PPIF	PPIF	Peptidyl-prolyl cis-trans isomerase F, mitochondrial	ALC[+57]TGEK[+42]GFGYK	PPIF	86	0.8	0.332	1.7	0.156	1.02	0.5301	1.57	0.0003
P30048	PRDX3	PRDX3	Thioredoxin-dependent peroxide reductase, mitochondrial	DLSLDDFK[+42]GK	PRDX3	91	1	0.836	1	0.894	0.95	0.8852	1.77	0.044
P31040	SDHA	SDHA	Succinate dehydrogenase [ubiquinone] flavoprotein subunit, mitochondrial	ISK[+42]LYGDLK	SDHA	541	1.5	0.044	1.5	0.168	1.9	0.0243	1.57	0.0035
P31040	SDHA	SDHA	Succinate dehydrogenase [ubiquinone] flavoprotein subunit, mitochondrial	LYGDLK[+42]HLK	SDHA	547	1	0.989	1.3	0.217
Q6P4A7	SFXN4	SFXN4	Sideroflexin-4	YGLTGPWIK[+42]R	SFXN4	197	0.9	0.813	0.9	0.402	0.86	0.5213	1.83	0.006
P34897	GLYM	SHMT2	Serine hydroxymethyltransferase, mitochondrial	LQDFK[+42]SF	SHMT2	469	0.7	0.061
P34897	GLYM	SHMT2	Serine hydroxymethyltransferase, mitochondrial	TAK[+42]LQDFK	SHMT2	464	9.9	0.012			1.23	0.7599	1.6	0.1603
P34897	GLYM	SHMT2	Serine hydroxymethyltransferase, mitochondrial	YSEGYPGK[+42]R	SHMT2	103	0.9	0.313	1.5	0.085	0.98	0.7383	1.43	0.0297
P34897	GLYM	SHMT2	Serine hydroxymethyltransferase, mitochondrial	IMGLDLPDGGHLTHGYMSDVK[+42]R	SHMT2	181	20.6	0.005
P34897	GLYM	SHMT2	Serine hydroxymethyltransferase, mitochondrial	LQDFK[+42]SFLLK	SHMT2	469	45	0.008
P34897	GLYM	SHMT2	Serine hydroxymethyltransferase, mitochondrial	SFLLK[+42]DSETSQR	SHMT2	474	1.6	0.004	5.4	0.046	2.02	0.4573	1.52	0.0922
P53007	TXTP	SLC25A1	Tricarboxylate transport protein, mitochondrial	VK[+42]FIHDQTSPNPK	SLC25A1	149	0.9	0.643			1.31	0.0906	1.46	0.0629
Q6NUK1	SCMC1	SLC25A24	Calcium-binding mitochondrial carrier protein SCaMC-1	ILK[+42]HEGLGAFYK	SLC25A24	336	2.8	0.024
Q6NUK1	SCMC1	SLC25A24	Calcium-binding mitochondrial carrier protein SCaMC-1	ILK[+42]HEGLGAF	SLC25A24	336	0.5	0.022
Q00325	MPCP	SLC25A3	Phosphate carrier protein, mitochondrial	LGFK[+42]GVWK	SLC25A3	309	1.2	0.533
Q00325	MPCP	SLC25A3	Phosphate carrier protein, mitochondrial	MYK[+42]EEGLK	SLC25A3	209	1.1	0.647	0.9	0.395
Q00325	MPCP	SLC25A3	Phosphate carrier protein, mitochondrial	GSSASLVLK[+42]R	SLC25A3	304	1.9	0.127			1.61	0.1373	1.57	0.1349
Q00325	MPCP	SLC25A3	Phosphate carrier protein, mitochondrial	GVWK[+42]GLFAR	SLC25A3	313	1.7	0.037
Q00325	MPCP	SLC25A3	Phosphate carrier protein, mitochondrial	MQVDPQK[+42]YK	SLC25A3	99	1	0.778	1.5	0.199	1.37	0.3447	1.54	0.0752
P12235	ADT1	SLC25A4	ADP/ATP translocase 1	QYK[+42]GIIDC[+57]VVR	SLC25A4	52	0.6	0.273	0.6	0.031	3.5	4.41e-05	1.27	0.0609
P12235	ADT1	SLC25A4	ADP/ATP translocase 1	VK[+42]LLLQVQHASK	SLC25A4	33	5.7	0.028
P12235	ADT1	SLC25A4	ADP/ATP translocase 1	VLVLYDEIK[+42]K	SLC25A4	295	1.4	0.228	1.4	0.127	1.14	0.5918	1.72
P12235	ADT1	SLC25A4	ADP/ATP translocase 1	AFFK[+42]GAWSNVLR	SLC25A4	272	6	0.068
P12235	ADT1	SLC25A4	ADP/ATP translocase 1	YFPTQALNFAFK[+42]DK	SLC25A4	92	37	0.05
P05141	ADT2	SLC25A5	ADP/ATP translocase 2	QYK[+42]GIIDC[+57]VVR	SLC25A5	52	0.6	0.288	0.6	0.031	3.5	4.41e-05	1.27	0.0609
P05141	ADT2	SLC25A5	ADP/ATP translocase 2	VK[+42]LLLQVQHASK	SLC25A5	33	3.1	0.04
P05141	ADT2	SLC25A5	ADP/ATP translocase 2	QIFLGGVDK[+42]R	SLC25A5	105	1.1	0.635	1.1	0.556	1.31	0.1032	1.34	0.0395
P05141	ADT2	SLC25A5	ADP/ATP translocase 2	VLVLYDEIK[+42]K	SLC25A5	295	1.4	0.228	1.4	0.127	1.26	0.2289	1.77	0.003
P05141	ADT2	SLC25A5	ADP/ATP translocase 2	GLGDC[+57]LVK[+42]IYK	SLC25A5	163	1.1	0.869	1.9	0.068	1.37	0.586	2.69	0.0195
P05141	ADT2	SLC25A5	ADP/ATP translocase 2	QITADK[+42]QYK[+42]GIIDC[+57]VVR	SLC25A5	49, 52	1.1	0.789	1.8	0.007
P05141	ADT2	SLC25A5	ADP/ATP translocase 2	AFFK[+42]GAWSNVLR	SLC25A5	272	4	0.049
P05141	ADT2	SLC25A5	ADP/ATP translocase 2	YFPTQALNFAFK[+42]DK	SLC25A5	92	37	0.05
P12236	ADT3	SLC25A6	ADP/ATP translocase 3	VK[+42]LLLQVQHASK	SLC25A6	33	3	0.05
P12236	ADT3	SLC25A6	ADP/ATP translocase 3	GLGDC[+57]LVK[+42]ITK	SLC25A6	163	0.7	0.25	1.5	0.114	1.13	0.7782	1.93	0.0034
P12236	ADT3	SLC25A6	ADP/ATP translocase 3	QIFLGGVDK[+42]HTQFWR	SLC25A6	105	1.7	0.027	1.2	0.043	0.29	0.0074	19.48	0.1302
P12236	ADT3	SLC25A6	ADP/ATP translocase 3	VLVLYDELK[+42]K	SLC25A6	295	1.4	0.224	1.4	0.127	1.27	0.3688	1.13	0.4558
P12236	ADT3	SLC25A6	ADP/ATP translocase 3	AFFK[+42]GAWSNVLR	SLC25A6	272	3.6	0.059
P12236	ADT3	SLC25A6	ADP/ATP translocase 3	YFPTQALNFAFK[+42]DK	SLC25A6	92	37	0.05
P04179	SODM	SOD2	Superoxide dismutase [Mn], mitochondrial	GELLEAIK[+42]R	SOD2	122	1.6	0.088	0.8	0.174	1.32	0.1599	1.67	0.032
P04179	SODM	SOD2	Superoxide dismutase [Mn], mitochondrial	DFGSFDK[+42]FK	SOD2	130	2.1	0.001	1.2	0.171	1.09	0.7208	2.2	0.0096
Q9UJZ1	STML2	STOML2	Stomatin-like protein 2, mitochondrial	LSLDK[+42]VFR	STOML2	145	0.8	0.305	1	0.881	0.81	0.2632	1.89	0.0057
Q9UJZ1	STML2	STOML2	Stomatin-like protein 2, mitochondrial	ESAINVAEGK[+42]K	STOML2	221	1.4	0.177
Q8IYB8	SUV3	SUPV3L1	ATP-dependent RNA helicase SUPV3L1, mitochondrial	VLDK[+42]FYK	SUPV3L1	99	0.9	0.463			0.87	0.1182	1.39	0.0403
Q12931	TRAP1	TRAP1	Heat shock protein 75 kDa, mitochondrial	FFIDQSK[+42]K	TRAP1	431	2.2	0.016
Q12931	TRAP1	TRAP1	Heat shock protein 75 kDa, mitochondrial	VTNVK[+42]VTLR	TRAP1	598	1.1	0.768	1.6	0.175	1.13	0.4177	1.48	0.3253
Q12931	TRAP1	TRAP1	Heat shock protein 75 kDa, mitochondrial	YTLHYK[+42]TDAPLNIR	TRAP1	332	1.8	0.018
Q12931	TRAP1	TRAP1	Heat shock protein 75 kDa, mitochondrial	LIK[+42]FFIDQSK	TRAP1	424	18.4	0.006
Q16762	THTR	TST	Thiosulfate sulfurtransferase	TGK[+42]LGPGLR	TST	24	0.9	0.611			0.93	0.4182	1.48	0.0004
P49411	EFTU	TUFM	Elongation factor Tu, mitochondrial	ILAEGGGAK[+42]FK	TUFM	88	1.3	0.366	2.3	0.147	1.2	0.6255	2.17	0.003
P49411	EFTU	TUFM	Elongation factor Tu, mitochondrial	QPMILEK[+42]GQR	TUFM	418	1.6	0.115
P49411	EFTU	TUFM	Elongation factor Tu, mitochondrial	DLEK[+42]PFLLPVEAVYSVPGR	TUFM	256	1.8	0.061
Q9NNW7	TRXR2	TXNRD2	Thioredoxin reductase 2, mitochondrial	VK[+42]YFNIK	TXNRD2	153	0.7	0.06	0.9	0.665	1.63	0.0738	1.44	0.0165
Q9NNW7	TRXR2	TXNRD2	Thioredoxin reductase 2, mitochondrial	TVGIHPTC[+57]SEEVVK[+42]LR	TXNRD2	506	1	0.964	1	0.925	2.08	0.1413	1.84	0.0071
P21796	VDAC1	VDAC1	Voltage-dependent anion-selective channel protein 1	VTGSLETK[+42]YR	VDAC1	61	0.7	0.184	0.9	0.446	1.16	0.065	1.37	0.0072
P45880	VDAC2	VDAC2	Voltage-dependent anion-selective channel protein 2	VTGTLETK[+42]YK	VDAC2	72	1.4	0.123			1.43	0.0391	1.3	0.0156
P45880	VDAC2	VDAC2	Voltage-dependent anion-selective channel protein 2	YK[+42]WC[+57]EYGLTF	VDAC2	74	0.8	0.406
P45880	VDAC2	VDAC2	Voltage-dependent anion-selective channel protein 2	YK[+42]WC[+57]EYGLTFTEK	VDAC2	74	10.3	0.048
Q9NQW7	XPP1	XPNPEP1	Xaa-Pro aminopeptidase 1	EK[+42]VWVSDK	XPNPEP1	287	0.7	0.15	1.2	0.353	1.56	0.0418	1.66	0.0075
Q9NQW7	XPP1	XPNPEP1	Xaa-Pro aminopeptidase 1	VGVDPLIIPTDYWK[+42]K	XPNPEP1	130	1.2	0.437
Q9Y2Z4	SYYM	YARS2	Tyrosine--tRNA ligase, mitochondrial	GLFK[+42]DFFPETGTK	YARS2	49	1	0.991	1	0.838	0.09	0.1829	7.12	0.0778
Q99798	ACON	ACO2	Aconitate hydratase, mitochondrial OS=Homo sapiens GN=ACO2 PE=1 SV=2	FNPETDYLTGTDGK[+42]K	ACO2	520			2.5	0.01	1.03	0.9534	2.25	0.0307
P12236	ADT3	SLC25A6	ADP/ATP translocase 3 OS=Homo sapiens GN=SLC25A6 PE=1 SV=4	QIAADK[+42]QYK[+42]GIVDC[+57]IVR	SLC25A6	49, 52			1.5	0.076	0.72	0.4374	10.03	0.0574
Q9NVI7	ATD3A	ATAD3A	ATPase family AAA domain-containing protein 3A OS=Homo sapiens GN=ATAD3A PE=1 SV=2	AQYQDK[+42]LAR	ATAD3A	183					1.12	0.4242	1.62	0.006
Q9NVI7	ATD3A	ATAD3A	ATPase family AAA domain-containing protein 3A OS=Homo sapiens GN=ATAD3A PE=1 SV=2	YVLKPATEGK[+42]QR	ATAD3A	549					1.08	0.7733	1.41	0.0802
Q5T9A4	ATD3B	ATAD3B	ATPase family AAA domain-containing protein 3B OS=Homo sapiens GN=ATAD3B PE=1 SV=1	AQYQDK[+42]LAR	ATAD3B	135					1.12	0.4242	1.62	0.006
P18859	ATP5J	ATP5J	ATP synthase-coupling factor 6, mitochondrial OS=Homo sapiens GN=ATP5J PE=1 SV=1	NKELDPIQK[+42]LFVDK	ATP5J	41			1.6	0.022	1.1	0.9045	6.45	0.003
P18859	ATP5J	ATP5J	ATP synthase-coupling factor 6, mitochondrial OS=Homo sapiens GN=ATP5J PE=1 SV=1	FEDPK[+42]FEVIEKPQA	ATP5J	99					0.61	0.4365	2.48	0.0442
P18859	ATP5J	ATP5J	ATP synthase-coupling factor 6, mitochondrial OS=Homo sapiens GN=ATP5J PE=1 SV=1	FEDPKFEVIEK[+42]PQA	ATP5J	105			0.8	0.118	0.51	0.4163	4.8	0.0365
P03928	ATP8	MT-ATP8	ATP synthase protein 8 OS=Homo sapiens GN=MT-ATP8 PE=1 SV=1	NYNKPWEPK[+42]WTK	MT-ATP8	54					1.1	0.8638	2.17	0.0532
P25705	ATPA	ATP5A1	ATP synthase subunit alpha, mitochondrial OS=Homo sapiens GN=ATP5A1 PE=1 SV=1	VGLK[+42]APGIIPR	ATP5A1	175					0.67	0.0269	1.44	0.0498
P25705	ATPA	ATP5A1	ATP synthase subunit alpha, mitochondrial OS=Homo sapiens GN=ATP5A1 PE=1 SV=1	TSIAIDTIINQK[+42]R	ATP5A1	230					1.56	0.4261	4.41	0.0105
P25705	ATPA	ATP5A1	ATP synthase subunit alpha, mitochondrial OS=Homo sapiens GN=ATP5A1 PE=1 SV=1	GYLDK[+42]LEPSKITK	ATP5A1	498					0.88	0.8066	1.98	0.0343
P25705	ATPA	ATP5A1	ATP synthase subunit alpha, mitochondrial OS=Homo sapiens GN=ATP5A1 PE=1 SV=1	GYLDKLEPSK[+42]ITK	ATP5A1	503			1.6	0.079	0.89	0.8133	1.96	0.0379
P06576	ATPB	ATP5B	ATP synthase subunit beta, mitochondrial OS=Homo sapiens GN=ATP5B PE=1 SV=3	GQK[+42]VLDSGAPIKIPVGPETLGR	ATP5B	124					0.23	0.2043	6.66	0.1199
P06576	ATPB	ATP5B	ATP synthase subunit beta, mitochondrial OS=Homo sapiens GN=ATP5B PE=1 SV=3	IMNVIGEPIDERGPIK[+42]TK	ATP5B	159			1.3	0.038	0.28	0.0473	8.59	0.0001
P06576	ATPB	ATP5B	ATP synthase subunit beta, mitochondrial OS=Homo sapiens GN=ATP5B PE=1 SV=3	IM[+16]NVIGEPIDERGPIK[+42]TK	ATP5B	159					0.92	0.8852	1.66	0.0864
P06576	ATPB	ATP5B	ATP synthase subunit beta, mitochondrial OS=Homo sapiens GN=ATP5B PE=1 SV=3	NVIGEPIDERGPIK[+42]TK	ATP5B	159					0.65	0.1541	2.76	0.0044
P06576	ATPB	ATP5B	ATP synthase subunit beta, mitochondrial OS=Homo sapiens GN=ATP5B PE=1 SV=3	ADK[+42]LAEEHSS	ATP5B	522					1.22	0.1431	1.3	0.0626
Q9NRN7	ADPPT	AASDHPPT	L-aminoadipate-semialdehyde dehydrogenase-phosphopantetheinyl transferase OS=Homo sapiens GN=AASDHPPT PE=1 SV=2	K[+42]FTNKEWETIR	AASDHPPT	151			1.5	0.163	0.83	0.4075	2.26	0.0059
Q9Y4W6	AFG32	AFG3L2	AFG3-like protein 2 OS=Homo sapiens GN=AFG3L2 PE=1 SV=2	LDSTLEKDK[+42]LAR	AFG3L2	504					0.92	0.6392	1.46	0.0638
Q9Y4W6	AFG32	AFG3L2	AFG3-like protein 2 OS=Homo sapiens GN=AFG3L2 PE=1 SV=2	ILINDAYK[+42]R	AFG3L2	710					2.55		1.06	0.8346
O95831	AIFM1	AIFM1	Apoptosis-inducing factor 1, mitochondrial OS=Homo sapiens GN=AIFM1 PE=1 SV=1	SLEK[+42]ISR	AIFM1	295					0.99	0.4161	1.4	0.045
P56385	ATP5I	ATP5I	ATP synthase subunit e, mitochondrial OS=Homo sapiens GN=ATP5I PE=1 SV=2	YNYLK[+42]PR	ATP5I	34					0.84	0.3133	1.07	0.7196
P78312	F193A	FAM193A	Protein FAM193A OS=Homo sapiens GN=FAM193A PE=1 SV=2	GK[+42]NKK[+42]NK[+42]K	FAM193A	1150, 1153, 1155					1.56	0.0156	1	0.9896
O15228	GNPAT	GNPAT	Dihydroxyacetone phosphate acyltransferase OS=Homo sapiens GN=GNPAT PE=1 SV=1	LGVVEK[+42]K	GNPAT	643					0.97	0.3494	0.96	0.3288
P51787	KCNQ1	KCNQ1	Potassium voltage-gated channel subfamily KQT member 1 OS=Homo sapiens GN=KCNQ1 PE=1 SV=3	IK[+42]ELQRR	KCNQ1	557					0.38	0.0004	1.5	0.0228
Q96JM4	LRIQ1	LRRIQ1	Leucine-rich repeat and IQ domain-containing protein 1 OS=Homo sapiens GN=LRRIQ1 PE=2 SV=3	NQTILK[+42]K	LRRIQ1	1381					1.37	0.226	1.14	0.0334
Q8N1E2	LYG1	LYG1	Lysozyme g-like protein 1 OS=Homo sapiens GN=LYG1 PE=2 SV=1	IK[+42]EIQRR	LYG1	139					0.38	0.0004	1.5	0.0228
Q00872	MYPC1	MYBPC1	Myosin-binding protein C, slow-type OS=Homo sapiens GN=MYBPC1 PE=1 SV=2	IRVEGK[+42]K	MYBPC1	396					0.89	0.1848	0.9	0.2887
Q8IVL1	NAV2	NAV2	Neuron navigator 2 OS=Homo sapiens GN=NAV2 PE=1 SV=3	TIELLK[+42]K	NAV2	1760					1.21	0.4171	0.92	0.6955
P52815	RM12	MRPL12	39S ribosomal protein L12, mitochondrial OS=Homo sapiens GN=MRPL12 PE=1 SV=2	LTEAKPVDK[+42]VK	MRPL12	142					0.96	0.6142	1.45	0.0067
Q8NDV1	SIA7C	ST6GALNAC3	Alpha-N-acetylgalactosaminide alpha-2,6-sialyltransferase 3 OS=Homo sapiens GN=ST6GALNAC3 PE=2 SV=1	MAC[+57]ILK[+42]R	ST6GALNAC3	6					0.71	0.0524	1.26	0.0762
Q9HA77	SYCM	CARS2	Probable cysteine--tRNA ligase, mitochondrial OS=Homo sapiens GN=CARS2 PE=1 SV=1	SLK[+42]NYITIK	CARS2	323					0.65	0.1348	1.94	0.0032
Q9BX26	SYCP2	SYCP2	Synaptonemal complex protein 2 OS=Homo sapiens GN=SYCP2 PE=2 SV=2	M[+16]DK[+42]TIPEGRIR	SYCP2	1005					1	0.9866	1.79	0.0348
Q6UB35	C1TM	MTHFD1L	Monofunctional C1-tetrahydrofolate synthase, mitochondrial OS=Homo sapiens GN=MTHFD1L PE=1 SV=1	ILHENTQTDK[+42]ALYNR	MTHFD1L	516					0.93	0.7834	1.25	0.2041
P61604	CH10	HSPE1	10 kDa heat shock protein, mitochondrial OS=Homo sapiens GN=HSPE1 PE=1 SV=2	GKGGEIQPVSVK[+42]VGDK	HSPE1	66			1.4	0.241	1.85	0.0032	1.4	0.0006
P10809	CH60	HSPD1	60 kDa heat shock protein, mitochondrial OS=Homo sapiens GN=HSPD1 PE=1 SV=2	AKDVK[+42]FGADAR	HSPD1	31					1.07	0.4783	1.43	0.0035
P10809	CH60	HSPD1	60 kDa heat shock protein, mitochondrial OS=Homo sapiens GN=HSPD1 PE=1 SV=2	SIDLK[+42]DKYK	HSPD1	87			2	0.095	0.92	0.5396	1.37	0.1441
P10809	CH60	HSPD1	60 kDa heat shock protein, mitochondrial OS=Homo sapiens GN=HSPD1 PE=1 SV=2	SIAKEGFEK[+42]ISK	HSPD1	130					1.32	0.1287	1.52	0.0248
P10809	CH60	HSPD1	60 kDa heat shock protein, mitochondrial OS=Homo sapiens GN=HSPD1 PE=1 SV=2	VGGTSDVEVNEK[+42]KDR	HSPD1	417					1.81	0.2102	1.44	0.1079
P10809	CH60	HSPD1	60 kDa heat shock protein, mitochondrial OS=Homo sapiens GN=HSPD1 PE=1 SV=2	TLK[+42]IPAM[+16]	HSPD1	473					1.27	0.1515	1.18	0.6201
O75390	CISY	CS	Citrate synthase, mitochondrial OS=Homo sapiens GN=CS PE=1 SV=2	SIPEC[+57]QK[+42]LLPK	CS	103					0.93	0.2534	1.65	0.0028
O75390	CISY	CS	Citrate synthase, mitochondrial OS=Homo sapiens GN=CS PE=1 SV=2	IVPNVLLEQGK[+42]AK	CS	393			1.9	0.033	1.57	0.2284	1.63	0.0063
P81605	DCD	DCD	Dermcidin OS=Homo sapiens GN=DCD PE=1 SV=2	SSLLEK[+42]GLDGAK	DCD	68					1.51	0.3549	0.9	0.8438
P49448	DHE4	GLUD2	Glutamate dehydrogenase 2, mitochondrial OS=Homo sapiens GN=GLUD2 PE=1 SV=2	LTFK[+42]YER	GLUD2	457					1.64	0.068	1.63	0.0075
Q9UDR5	AASS	AASS	Alpha-aminoadipic semialdehyde synthase, mitochondrial OS=Homo sapiens GN=AASS PE=1 SV=1	KTDAVYDPAEYDK[+42]HPER	AASS	286			1.3	0.127	0.75	0.2878	1.49	0.1281
Q99766	ATP5S	ATP5S	ATP synthase subunit s, mitochondrial OS=Homo sapiens GN=ATP5S PE=1 SV=3	DYNHLPTGPLDK[+42]YK	ATP5S	99					1.2	0.6268	1.52	0.4191
Q9UDT6	CLIP2	CLIP2	CAP-Gly domain-containing linker protein 2 OS=Homo sapiens GN=CLIP2 PE=1 SV=1	RGEK[+42]DLR	CLIP2	217					1.37	0.1715	1.46	0.1107
P36551	HEM6	CPOX	Coproporphyrinogen-III oxidase, mitochondrial OS=Homo sapiens GN=CPOX PE=1 SV=3	GTK[+42]FGLFTPGSR	CPOX	404					1.14	0.7922	2.27
Q86YW9	MD12L	MED12L	Mediator of RNA polymerase II transcription subunit 12-like protein OS=Homo sapiens GN=MED12L PE=1 SV=2	LNTFQDTGK[+42]K	MED12L	91					1.17	0.6237	1.52	0.0038
O00411	RPOM	POLRMT	DNA-directed RNA polymerase, mitochondrial OS=Homo sapiens GN=POLRMT PE=1 SV=2	LQIEK[+42]R	POLRMT	1012					0.95	0.2982	1.52	0.0018
Q9Y2Q9	RT28	MRPS28	28S ribosomal protein S28, mitochondrial OS=Homo sapiens GN=MRPS28 PE=1 SV=1	RPEVDGEK[+42]YQK	MRPS28	133					1.21	0.1258	1.54	0.0928
P09622	DLDH	DLD	Dihydrolipoyl dehydrogenase, mitochondrial OS=Homo sapiens GN=DLD PE=1 SV=2	LNTK[+42]VTGATK	DLD	277					1.33	0.3437	1.37	0.0203
P40939	ECHA	HADHA	Trifunctional enzyme subunit alpha, mitochondrial OS=Homo sapiens GN=HADHA PE=1 SV=2	GLK[+42]TILK	HADHA	386					0.92	0.4512	1.19	0.1499
P40939	ECHA	HADHA	Trifunctional enzyme subunit alpha, mitochondrial OS=Homo sapiens GN=HADHA PE=1 SV=2	GLNDK[+42]VK	HADHA	411					1.01	0.9454	1.26	0.1166
P38117	ETFB	ETFB	Electron transfer flavoprotein subunit beta OS=Homo sapiens GN=ETFB PE=1 SV=3	VLVAVK[+42]R	ETFB	11					1.54	0.106	2.09	0.0061
P38117	ETFB	ETFB	Electron transfer flavoprotein subunit beta OS=Homo sapiens GN=ETFB PE=1 SV=3	VIDYAVK[+42]IR	ETFB	19					1.34	0.3176	1.82	0.012
Q53R41	FAKD1	FASTKD1	FAST kinase domain-containing protein 1 OS=Homo sapiens GN=FASTKD1 PE=1 SV=1	NSC[+57]LIK[+42]R	FASTKD1	360					0.89	0.1868	1.44	0.0019
P04406	G3P	GAPDH	Glyceraldehyde-3-phosphate dehydrogenase OS=Homo sapiens GN=GAPDH PE=1 SV=3	TVDGPSGK[+42]LWR	GAPDH	194			1.3	0.222	1.16	0.6513	0.93	0.6233
P38646	GRP75	HSPA9	Stress-70 protein, mitochondrial OS=Homo sapiens GN=HSPA9 PE=1 SV=2	RYDDPEVQKDIK[+42]NVPFK	HSPA9	138			2	0.283	0.9	0.7412	1.72	0.0102
P38646	GRP75	HSPA9	Stress-70 protein, mitochondrial OS=Homo sapiens GN=HSPA9 PE=1 SV=2	YDDPEVQK[+42]DIK	HSPA9	135					1.29	0.0365	1.49	0.0605
P38646	GRP75	HSPA9	Stress-70 protein, mitochondrial OS=Homo sapiens GN=HSPA9 PE=1 SV=2	HIVK[+42]EFK	HSPA9	288					0.71	0.0588	0.92	0.1818
P38646	GRP75	HSPA9	Stress-70 protein, mitochondrial OS=Homo sapiens GN=HSPA9 PE=1 SV=2	NAEK[+42]YAEEDRR	HSPA9	567					1.58	0.6081	2.25	0.0003
P38646	GRP75	HSPA9	Stress-70 protein, mitochondrial OS=Homo sapiens GN=HSPA9 PE=1 SV=2	M[+16]EEFKDQLPADEC[+57]NKLK[+42]EEISK	HSPA9	612					1.08	0.8962	12.51	0.1835
Q9HAV7	GRPE1	GRPEL1	GrpE protein homolog 1, mitochondrial OS=Homo sapiens GN=GRPEL1 PE=1 SV=2	SQK[+42]LVEEAK	GRPEL1	94					0.93	0.1478	1.48	0.0002
P62805	H4	HIST1H4A	Histone H4 OS=Homo sapiens GN=HIST1H4A PE=1 SV=2	GLGK[+42]GGAK[+42]R	HIST1H4A	13, 17					1.23	0.2269	1.35	0.2059
Q16836	HCDH	HADH	Hydroxyacyl-coenzyme A dehydrogenase, mitochondrial OS=Homo sapiens GN=HADH PE=1 SV=3	VKNELFK[+42]R	HADH	132					1.46	0.0059	1.34	0.0348
P35914	HMGCL	HMGCL	Hydroxymethylglutaryl-CoA lyase, mitochondrial OS=Homo sapiens GN=HMGCL PE=1 SV=2	WVPQM[+16]GDHTEVLK[+42]GIQK	HMGCL	93					0.92	0.9045	1.72	0.4799
P50213	IDH3A	IDH3A	Isocitrate dehydrogenase [NAD] subunit alpha, mitochondrial OS=Homo sapiens GN=IDH3A PE=1 SV=1	GPLK[+42]TPIAAGHPSM[+16]NLLLR	IDH3A	100					2.17	0.5008	1.92	0.0064
P50213	IDH3A	IDH3A	Isocitrate dehydrogenase [NAD] subunit alpha, mitochondrial OS=Homo sapiens GN=IDH3A PE=1 SV=1	LITEGASK[+42]R	IDH3A	177					1.33	0.0156	1.51	0.0143
P36776	LONM	LONP1	Lon protease homolog, mitochondrial OS=Homo sapiens GN=LONP1 PE=1 SV=2	QVEK[+42]VLR	LONP1	718					0.67	0.1087	1.76	0.0078
P42704	LPPRC	LRPPRC	Leucine-rich PPR motif-containing protein, mitochondrial OS=Homo sapiens GN=LRPPRC PE=1 SV=3	SC[+57]GSLLPELK[+42]LEER	LRPPRC	138					0.51	0.4489	3.2
P42704	LPPRC	LRPPRC	Leucine-rich PPR motif-containing protein, mitochondrial OS=Homo sapiens GN=LRPPRC PE=1 SV=3	QTLEK[+42]VEK	LRPPRC	292					1.01	0.9204	1.16	0.3934
P42704	LPPRC	LRPPRC	Leucine-rich PPR motif-containing protein, mitochondrial OS=Homo sapiens GN=LRPPRC PE=1 SV=3	MNVK[+42]IPENIYR	LRPPRC	617					0.57	0.1479	1.91	0.1126
P23368	MAOM	ME2	NAD-dependent malic enzyme, mitochondrial OS=Homo sapiens GN=ME2 PE=1 SV=1	YREK[+42]YC[+57]TF	ME2	272			1	0.92	0.94	0.4892	1.99	0.0046
Q00325	MPCP	SLC25A3	Phosphate carrier protein, mitochondrial OS=Homo sapiens GN=SLC25A3 PE=1 SV=2	K[+42]FAC[+57]FER	SLC25A3	234			1.3	0.383	1.5	0.1927	1.44	0.0881
O75439	MPPB	PMPCB	Mitochondrial-processing peptidase subunit beta OS=Homo sapiens GN=PMPCB PE=1 SV=2	TILGPTENIK[+42]SISR	PMPCB	219					1.34	0.5997	2.15	0.0058
O15091	MRRP3	KIAA0391	Mitochondrial ribonuclease P protein 3 OS=Homo sapiens GN=KIAA0391 PE=1 SV=2	AC[+57]LPDAK[+42]TQR	KIAA0391	512					1.76	0.0035	1.59	0.0129
Q16795	NDUA9	NDUFA9	NADH dehydrogenase [ubiquinone] 1 alpha subcomplex subunit 9, mitochondrial OS=Homo sapiens GN=NDUFA9 PE=1 SV=2	AVGEK[+42]VVR	NDUFA9	189					0.97	0.5424	1.41	0.0077
O43676	NDUB3	NDUFB3	NADH dehydrogenase [ubiquinone] 1 beta subcomplex subunit 3 OS=Homo sapiens GN=NDUFB3 PE=1 SV=3	IEGTPLETIQK[+42]K	NDUFB3	34			1	0.76	0.96	0.6474	1.54	0.0209
O95139	NDUB6	NDUFB6	NADH dehydrogenase [ubiquinone] 1 beta subcomplex subunit 6 OS=Homo sapiens GN=NDUFB6 PE=1 SV=3	FWNK[+42]FLENK	NDUFB6	49			1.6	0.344	0.63	0.2118	1.77	0.0238
O95139	NDUB6	NDUFB6	NADH dehydrogenase [ubiquinone] 1 beta subcomplex subunit 6 OS=Homo sapiens GN=NDUFB6 PE=1 SV=3	FLENK[+42]SPWR	NDUFB6	54					0.67	0.0812	1.33	0.2286
P04181	OAT	OAT	Ornithine aminotransferase, mitochondrial OS=Homo sapiens GN=OAT PE=1 SV=1	K[+42]WGYTVK	OAT	155					0.87	0.1595	1.12	0.4227
P04181	OAT	OAT	Ornithine aminotransferase, mitochondrial OS=Homo sapiens GN=OAT PE=1 SV=1	NELM[+16]K[+42]LPSDVVTAVR	OAT	362					0.51	0.2294	4.73	0.0186
P10515	ODP2	DLAT	Dihydrolipoyllysine-residue acetyltransferase component of pyruvate dehydrogenase complex, mitochondrial OS=Homo sapiens GN=DLAT PE=1 SV=3	VFVSPLAK[+42]K	DLAT	362					1.19	0.8158	1.35	0.1203
P10515	ODP2	DLAT	Dihydrolipoyllysine-residue acetyltransferase component of pyruvate dehydrogenase complex, mitochondrial OS=Homo sapiens GN=DLAT PE=1 SV=3	KLAVEK[+42]GIDLTQVK	DLAT	368					0.71	0.5489	3.19	0.0077
P10515	ODP2	DLAT	Dihydrolipoyllysine-residue acetyltransferase component of pyruvate dehydrogenase complex, mitochondrial OS=Homo sapiens GN=DLAT PE=1 SV=3	EGK[+42]LQPHEFQGGTF	DLAT	552					1.48	0.3651	1.97	0.0208
P10515	ODP2	DLAT	Dihydrolipoyllysine-residue acetyltransferase component of pyruvate dehydrogenase complex, mitochondrial OS=Homo sapiens GN=DLAT PE=1 SV=3	K[+42]YLEK[+42]PITM[+16]LL	DLAT	637, 641					0.7	0.4427	2.19	0.0304
P29803	ODPAT	PDHA2	Pyruvate dehydrogenase E1 component subunit alpha, testis-specific form, mitochondrial OS=Homo sapiens GN=PDHA2 PE=1 SV=1	ADQLYK[+42]QK	PDHA2	81					1.01	0.9469	1.54	0.0068
P08559	ODPA	PDHA1	Pyruvate dehydrogenase E1 component subunit alpha, somatic form, mitochondrial OS=Homo sapiens GN=PDHA1 PE=1 SV=3	EDGLK[+42]YYR	PDHA1	63					1.06	0.6048	1.52	0.0038
P08559	ODPA	PDHA1	Pyruvate dehydrogenase E1 component subunit alpha, somatic form, mitochondrial OS=Homo sapiens GN=PDHA1 PE=1 SV=3	ADQLYK[+42]QK	PDHA1	83					1.01	0.9469	1.54	0.0068
P08559	ODPA	PDHA1	Pyruvate dehydrogenase E1 component subunit alpha, somatic form, mitochondrial OS=Homo sapiens GN=PDHA1 PE=1 SV=3	AAASTDYYK[+42]R	PDHA1	244					0.44	0.1001	1.94	0.0052
P11177	ODPB	PDHB	Pyruvate dehydrogenase E1 component subunit beta, mitochondrial OS=Homo sapiens GN=PDHB PE=1 SV=3	DFLIPIGK[+42]AK	PDHB	227			1.3	0.048	0.67	0.1548	1.66	0.0169
P54886	P5CS	ALDH18A1	Delta-1-pyrroline-5-carboxylate synthase OS=Homo sapiens GN=ALDH18A1 PE=1 SV=2	LDK[+42]M[+16]IDLIIPR	ALDH18A1	550					0.64	0.5799	4.46	0.0085
P11310	ACADM	ACADM	Medium-chain specific acyl-CoA dehydrogenase, mitochondrial OS=Homo sapiens GN=ACADM PE=1 SV=1	GIVFEDVK[+42]VPK	ACADM	256					1	0.9963	1.7	0.0682
Q7Z7A1	CNTRL	CNTRL	Centriolin OS=Homo sapiens GN=CNTRL PE=1 SV=2	KK[+42]AEKQVASLK	CNTRL	2068					1.35	0.1077	0.87	0.1805
Q9NVP1	DDX18	DDX18	ATP-dependent RNA helicase DDX18 OS=Homo sapiens GN=DDX18 PE=1 SV=2	K[+42]KIEK[+42]R	DDX18	11, 15					1.66	0.38	1.16	0.7866
Q16698	DECR	DECR1	2,4-dienoyl-CoA reductase, mitochondrial OS=Homo sapiens GN=DECR1 PE=1 SV=1	FNVIQPGPIK[+42]TK	DECR1	244					0.97	0.7662	1.55	0.0806
Q92796	DLG3	DLG3	Disks large homolog 3 OS=Homo sapiens GN=DLG3 PE=1 SV=2	K[+42]RVEK[+42]K	DLG3	565, 569					0.99	0.9043	1	0.9643
Q8NCM8	DYHC2	DYNC2H1	Cytoplasmic dynein 2 heavy chain 1 OS=Homo sapiens GN=DYNC2H1 PE=1 SV=4	K[+42]K[+42]ELLK[+42]R	DYNC2H1	2887, 2888, 2892					0.8	0.1499	1.83	0.0024
Q96RP9	EFGM	GFM1	Elongation factor G, mitochondrial OS=Homo sapiens GN=GFM1 PE=1 SV=2	ETITAPVPFDFTHK[+42]K	GFM1	540					0.88	0.834	3.9	0.0027
Q10471	GALT2	GALNT2	Polypeptide N-acetylgalactosaminyltransferase 2 OS=Homo sapiens GN=GALNT2 PE=1 SV=1	EDWNEIDPIK[+42]K	GALNT2	52					0.92	0.1717	0.88	0.5688
O75879	GATB	PET112	Glutamyl-tRNA(Gln) amidotransferase subunit B, mitochondrial OS=Homo sapiens GN=PET112 PE=1 SV=1	AINK[+42]LIGLVR	PET112	529					1.65	0.5456	2.16	0.0056
Q8IWJ2	GCC2	GCC2	GRIP and coiled-coil domain-containing protein 2 OS=Homo sapiens GN=GCC2 PE=1 SV=4	EEKINK[+42]IK	GCC2	969					1.89	0.0254	1.04	0.714
P16403	H12	HIST1H1C	Histone H1.2 OS=Homo sapiens GN=HIST1H1C PE=1 SV=2	KASGPPVSELITK[+42]AVAASKER	HIST1H1C	46					0.6	0.1512	8.31	0.3525
Q9UQF2	JIP1	MAPK8IP1	C-Jun-amino-terminal kinase-interacting protein 1 OS=Homo sapiens GN=MAPK8IP1 PE=1 SV=1	K[+42]FLNVFMSGR	MAPK8IP1	459					1.17	0.3608	0.87	0.5201
Q3BBV2	NBPF8	NBPF8P	Putative neuroblastoma breakpoint family member 8 OS=Homo sapiens GN=NBPF8P PE=5 SV=1	K[+42]GK[+42]GKIGR	NBPF8P	795, 797					1.34	0.0987	1.21	0.392
Q7Z3Z4	PIWL4	PIWIL4	Piwi-like protein 4 OS=Homo sapiens GN=PIWIL4 PE=2 SV=2	K[+42]LLFSADVSYK	PIWIL4	256					1.12	0.2373	1.55	0.0053
Q2KHR2	RFX7	RFX7	DNA-binding protein RFX7 OS=Homo sapiens GN=RFX7 PE=1 SV=1	DPK[+42]LC[+57]TK	RFX7	553					0.44	0.0323	0.33	0.0049
P82673	RT35	MRPS35	28S ribosomal protein S35, mitochondrial OS=Homo sapiens GN=MRPS35 PE=1 SV=1	IPNFLHLTPVAIK[+42]K	MRPS35	120					0.47	0.3183	11.01	0.0436
Q14151	SAFB2	SAFB2	Scaffold attachment factor B2 OS=Homo sapiens GN=SAFB2 PE=1 SV=1	IEK[+42]TVIK	SAFB2	520					0.98	0.7508	1.25	0.0327
Q9UGM6	SYWM	WARS2	Tryptophan--tRNA ligase, mitochondrial OS=Homo sapiens GN=WARS2 PE=1 SV=1	SDPDK[+42]LATVR	WARS2	234					1.33	0.1927	1.6	0.0057
Q3ZCQ8	TIM50	TIMM50	Mitochondrial import inner membrane translocase subunit TIM50 OS=Homo sapiens GN=TIMM50 PE=1 SV=2	VVVVDC[+57]K[+42]K	TIMM50	250					0.66	0.0563	1.27	0.0192
Q5VYS8	TUT7	ZCCHC6	Terminal uridylyltransferase 7 OS=Homo sapiens GN=ZCCHC6 PE=1 SV=1	VK[+42]ELVSRELK	ZCCHC6	578					1.06	0.8595	1.85	0.0067
Q70EL4	UBP43	USP43	Ubiquitin carboxyl-terminal hydrolase 43 OS=Homo sapiens GN=USP43 PE=1 SV=2	K[+42]TLPESSF	USP43	1116					0.88	0.4709	1.3	0.3193
Q5JPB2	ZN831	ZNF831	Zinc finger protein 831 OS=Homo sapiens GN=ZNF831 PE=2 SV=4	KLPEQK[+42]SPTAGKPC[+57]ALQR	ZNF831	305					0.95	0.2435	0.89	0.1862
P35232	PHB	PHB	Prohibitin OS=Homo sapiens GN=PHB PE=1 SV=1	FVVEK[+42]AEQQKK	PHB	202					1.61	0.0628	1.83	0.0007
P30405	PPIF	PPIF	Peptidyl-prolyl cis-trans isomerase F, mitochondrial OS=Homo sapiens GN=PPIF PE=1 SV=1	EGMDVVK[+42]K	PPIF	182			1.5	0.048	0.91	0.3939	1.41	0.022
Q9HD33	RM47	MRPL47	39S ribosomal protein L47, mitochondrial OS=Homo sapiens GN=MRPL47 PE=1 SV=2	VVDSM[+16]DALDK[+42]VVQEREDALR	MRPL47	144					0.5	0.4111	23.85	0.1722
Q9HD33	RM47	MRPL47	39S ribosomal protein L47, mitochondrial OS=Homo sapiens GN=MRPL47 PE=1 SV=2	DALDK[+42]VVQEREDALR	MRPL47	144			0.7	0.035	0.55	0.3991	8.07
Q9Y676	RT18B	MRPS18B	28S ribosomal protein S18b, mitochondrial OS=Homo sapiens GN=MRPS18B PE=1 SV=1	DHK[+42]LHVDFR	MRPS18B	112					1	0.9852	1.2	0.2557
P82650	RT22	MRPS22	28S ribosomal protein S22, mitochondrial OS=Homo sapiens GN=MRPS22 PE=1 SV=1	TYEDIDK[+42]R	MRPS22	255					0.85	0.3282	1.33	0.2084
P82650	RT22	MRPS22	28S ribosomal protein S22, mitochondrial OS=Homo sapiens GN=MRPS22 PE=1 SV=1	GK[+42]YDLLR	MRPS22	258					1.13	0.4704	1.42	0.0366
Q8IYB8	SUV3	SUPV3L1	ATP-dependent RNA helicase SUPV3L1, mitochondrial OS=Homo sapiens GN=SUPV3L1 PE=1 SV=1	EILK[+42]RPVDPIR	SUPV3L1	499					0.88	0.0643	1.49	0.0063
P17987	TCPA	TCP1	T-complex protein 1 subunit alpha OS=Homo sapiens GN=TCP1 PE=1 SV=1	SLHDALC[+57]VVK[+42]R	TCP1	400			2.3	0.069	1.5	0.1801	1.53	0.0022
P24752	THIL	ACAT1	Acetyl-CoA acetyltransferase, mitochondrial OS=Homo sapiens GN=ACAT1 PE=1 SV=1	GQPDVVVKEDEEYK[+42]R	ACAT1	257					0.87	0.6746	1.91	0.0264
Q12931	TRAP1	TRAP1	Heat shock protein 75 kDa, mitochondrial OS=Homo sapiens GN=TRAP1 PE=1 SV=3	SLYSEK[+42]EVFIR	TRAP1	109					0.47	0.1232	4.61	0.0092
Q12931	TRAP1	TRAP1	Heat shock protein 75 kDa, mitochondrial OS=Homo sapiens GN=TRAP1 PE=1 SV=3	ATDILPK[+42]WLR	TRAP1	382					0.93	0.9181	4.06	0.0015
P53007	TXTP	SLC25A1	Tricarboxylate transport protein, mitochondrial OS=Homo sapiens GN=SLC25A1 PE=1 SV=2	FIHDQTSPNPK[+42]YR	SLC25A1	160			1.6	0.117	0.98	0.8097	1.67	0.0015
P53007	TXTP	SLC25A1	Tricarboxylate transport protein, mitochondrial OS=Homo sapiens GN=SLC25A1 PE=1 SV=2	GNTPLDVIK[+42]TR	SLC25A1	245					0.98	0.8742	1.42	0.0787
P21796	VDAC1	VDAC1	Voltage-dependent anion-selective channel protein 1 OS=Homo sapiens GN=VDAC1 PE=1 SV=2	LTFDSSFSPNTGK[+42]K	VDAC1	109					1.36	0.375	1.11	0.6189
Q9Y277	VDAC3	VDAC3	Voltage-dependent anion-selective channel protein 3 OS=Homo sapiens GN=VDAC3 PE=1 SV=1	ASGNLETK[+42]YK	VDAC3	61					1.22	0.0658	1.36	0.0372
Q9Y277	VDAC3	VDAC3	Voltage-dependent anion-selective channel protein 3 OS=Homo sapiens GN=VDAC3 PE=1 SV=1	LTLDTIFVPNTGK[+42]K	VDAC3	109					0.49	0.4885	3.31
